# Supplementary material for: 3D visualization technology for Learning human anatomy among medical students and residents: a meta- and regression analysis
Source: BMC Med Educ. 2024 Apr 26;24:461. doi: 10.1186/s12909-024-05403-4 (PMC11055294; doi:10.1186/s12909-024-05403-4)
Supplement: Supplementary file 5 — Supplementary Material 5 [file 12909_2024_5403_MOESM5_ESM.xlsx]

## Sheet: Sheet1
Supplementary Table S1. Characteristics of included studies.
First author	Year	Participants	Country	Course	N(experimental)	N(control)	Intervention	Comparator	Observation target
Shao,X.	2023	clinical students	China	neuroanatomy	20/20	20	scanner 3D imaging/2D ftting 3D method modeling	tell and auxiliary multimedia	test scores and satisfaction
Vandenbossche,V.	2023	1 year medical students	Belgium	musculoskeletal anatomy	53	53	VR	print screens	test scores
Wise,P.A.	2023	medical students	Germany	liver anatomy	30	30/30	VR	3D/2D	test scores and time consumption
Imai,T.Auid-Orcid	2022	medical students	Japan	esophageal and mediastinal anatomy	30	30	VR images	3D images	test scores and satisfaction and enjoyment
Weeks,J.K.	2021	1 year medical students	America	head and neck anatomy	15	15	3D AR	2D screen	satisfaction
Bork, F. Auid-Orcid	2021	1 year medical students	Germany	anatomy	8	8	AR	traditional anatomy atlases and three-dimensional (3D) models	test scores and satisfaction
van Deursen, M.	neuroanatomy	students from the Faculty of Social Sciences	Holland	neuroanatomy	23	24	VR	radiological Data	test scores
Bogomolova, K.	2021	1 year medical students	Holland	ower extremity anatomy	32	34	stereoscopic 3D view	monoscopic 3D view	satisfaction
Yohannan, Doris George	2021	medical students	India	gross anatomy	49	45	lecture including ‘Air Anatomy’ hand gestures	lecture	test scores
Greuter,L	2021	residents/medical students	Switzerland	neurovascular anatomy	19/21	21/19	3D VR models	traditional 2D images	time consumption and enjoyment
Chen,S.	2020	clinical undergraduates	China	cranial anatomy	25	25/23	VR	cadaveric skull and 2D atlas	test scores and enjoyment
Gnanasegaram,J.J.	2020	1 year and 2 year medical students	Canada	ear anatomy	10	10/9	Holographic model	Didactic lecture and Web-based computer module	test scores and satisfaction
Hu,K.C.	2020	3 year medical students	China	anatomy	47	54	VR	a review session using a digital atlas	test scores
Kurul,R.	2020	undergraduate physical therapy students	Turkey	head and neck anatomy	36	36	3D virtual reality device	a presentation of images used in VR	test scores
Wang,C.	2020	2 year medical students	New Zealand	neuroanatomy	15/19	18	text and 3D visualizer sofware/text and Microsof HoloLens device with the preloaded 3D hologram visualizer sofware	text and 2D images	test scores and satisfaction
Y.P. Zinchenko	2020	undergraduate and graduate students	Russia	cardiac anatomy	15	15	IVR	text and images	test scores
Bogomolova, K.	2020	1 year and 2 year medical students	Holland	anatomy	20	20/18	stereoscopic 3D AR	monoscopic 3D desktop model and anatomical atlas	test scores and enjoyment
Cai, S.	2020	medical students	China	anatomical morphology	51	51/51	three dimensional printed (3DP)	virtual reality(VR) and conventional normal physical (NP) models	test scores and enjoyment
Iqbal, Mehreen S.	2020	pediatric residents	China	anatomy and physiology	10	10	VR	didactic	test scores
Maresky. H. S.	2019	1 year medical students	Canada	cardiac anatomy	28	14	30-min immersive cardiac VR experience	independent study	enjoyment
Lin,C.	2019	surgical residents	China	tumor anatomy	44	44	3D	2D	test scores and satisfaction
Hackett, M. Auid-Orcid	2018	nursing students	America	cardiac anatomy	60	59	autostereoscopic 3D visualisation	2D printed images	test scores
Wainman,B.	2018	medical students	Canada	anatomy of the bony pelvis	20	20	actual cadaver	photographs of the cadaver pelvis	test scores
Ellington，D.R.	2018	gynecology residents	Canada	pelvic anatomy	16	15	virtual reality (VR) anatomic model	traditional curriculum	test scores
Stepan, K.	2017	1 year and 2 year medical students	America	neuroanatomy	33	33	VR interactive model	online textbooks	test scores and satisfaction and enjoyment
Goodarzi,A	2017	students from the School of Education	America	neuroanatomy	125	124	3D stereoscopic anaglyphic video	2-dimensional (2D) video	test scores
de Faria, J. W.	2016	medical students	Canada	neuroanatomy	28	28/28	interactive and stereoscopic	conventional method and interactive nonstereoscopic	test scores
Drapkin,Z.A.	2015	1 year medical students	America	neuroanatomy	33	29	3D Models	2D MRI	test scores
Kockro,R.A.	2015	2 year medical students	Germany	neuroanatomy and cranial anatomy	89	80	3D AR	2D	test scores and enjoyment
Li, Z.	2015	medical students	China	human anatomy	40	40/40	fracture models	CT images and 3D images	test scores and time consumption and enjoyment
Müller-Stich, B. P.	2013	medical students	Germany	liver anatomy	52	51/53	Three-dimensional (3D) presentations	real 3D images (3Dr) and CT images (2D+)	test scores and enjoyment
Keedy,A.W.	2011	1 year and 4 year medical students	America	liver and biliary anatomy	22	24	interactive teaching module	traditional static teaching module	time consumption
Settapat,S	2010	graduate students and lecturers with MDs	Thailand	human brain anatomy	6	6	3D	2D	test scores and time consumption and satisfaction
Hampton,B.S.	2010	medical students	America	pelvic anatomy	21	22	3-dimensional interactive pelvis	conventional format text-based instruction	test scores
Abid,B.	2010	2 year medical students	Tunisia and France	peritoneal embryogenesis	85	80	interactive DVD ROM	traditional chalk technique	test scores
Hu,A	2009	medical students and masters	France	laryngeal anatomy	50	50	3D computer model group	the standard written instruction	test scores and enjoyment
Solyar,A.	2008	medical students	America	paranasal sinus anatomy	8	7	Virtual reality simulators	textbooks	test scores and time consumption
Jurgaitis, J.	2008	medical students	Germany	human anatomy	29	29	3 dimensional (3D) hepatic visualization	computed tomography (CT) liver scan	test scores
Nicholson，D.T.	2006	1 year medical students	Canada	ear anatomy	28	29	computer-generated 3-D model	text and 2-D images	test scores
